# Supplementary material for: Whole genome sequencing uncovers a novel IND-16 metallo-β-lactamase from an extensively drug-resistant Chryseobacterium indologenes strain J31
Source: Gut Pathog. 2016 Oct 21;8:47. doi: 10.1186/s13099-016-0130-4 (PMC5073886; doi:10.1186/s13099-016-0130-4)
Supplement: Supplementary file 3 — Additional files 3: Table S3. Insertion sequence, integrase gene and transposase genes analysis. [file 13099_2016_130_MOESM3_ESM.xlsx]

## Sheet: ISfinder
25		significant alignments	IS Family	Origin	Score(bit)	E-value	query_length	IS_length	Identities	length	mismatch	gaps	strand	QSS	QSE	SSS	SSE	Identities	length	mismatch	gaps	strand	QSS	QSE	SSS	SSE
1	NODE_1_length_133190_cov_28.646692	ISBbi1	IS1595	Bifidobacterium bifidum	210	4e-52	133302	981	1	106	0	0	+/+	1	106	876	981	1	106	0	0	+/-	133197	133302	981	876
2	NODE_3_length_62231_cov_29.921213	ISBbi1	IS1595	Bifidobacterium bifidum	212	4e-53	62343	981	1	107	0	0	+/-	62237	62343	981	875
3	NODE_4_length_70850_cov_28.281666	ISBbi1	IS1595	Bifidobacterium bifidum	214	1e-53	70962	981	1	108	0	0	+/-	70855	70962	1	108
4	NODE_5_length_172452_cov_28.704805	ISBbi1	IS1595	Bifidobacterium bifidum	208	2e-51	172564	981	1	105	0	0	+/+	172460	172564	1	105
5	NODE_6_length_128683_cov_31.295570	ISBbi1	IS1595	Bifidobacterium bifidum	212	9e-53	128795	981	1	107	0	0	+/+	1	107	875	981
6	NODE_9_length_124858_cov_30.984615	ISBbi1	IS1595	Bifidobacterium bifidum	206	5e-51	124970	981	1	104	0	0	+/+	1	104	878	981
7	NODE_11_length_115972_cov_27.603481	ISBbi1	IS1595	Bifidobacterium bifidum	206	5e-51	116084	981	1	104	0	0	+/+	1	104	878	981
8	NODE_14_length_106437_cov_30.669842	ISBbi1	IS1595	Bifidobacterium bifidum	206	5e-51	106549	981	1	104	0	0	+/+	1	104	104	1
9	NODE_15_length_81949_cov_36.968979	ISBbi1	IS1595	Bifidobacterium bifidum	214	1e-53	82061	981	1	108	0	0	+/-	1	108	874	981
10	NODE_16_length_115476_cov_30.501411	ISBbi1	IS1595	Bifidobacterium bifidum	208	1e-51	115588	981	1	105	0	0	+/+	115484	115588	1	105
11	NODE_19_length_133965_cov_31.550016	ISBbi1	IS1595	Bifidobacterium bifidum	212	9e-53	134077	981	1	107	0	0	+/+	133971	134077	981	875
12	NODE_20_length_99809_cov_29.890511	ISBbi1	IS1595	Bifidobacterium bifidum	212	7e-53	99921	981	1	107	0	0	+/-	1	107	875	981
13	NODE_21_length_26926_cov_27.794771	ISBbi1	IS1595	Bifidobacterium bifidum	210	7e-53	27038	981	1	106	0	0	+/+	1	106	106	1
14	NODE_22_length_131405_cov_31.365625	ISBbi1	IS1595	Bifidobacterium bifidum	216	6e-54	131517	981	1	109	0	0	+/-	1	109	109	1	1	108	0	0	+/-	131410	131517	1	108
15	NODE_24_length_62366_cov_28.311773	ISBbi1	IS1595	Bifidobacterium bifidum	212	4e-53	62478	981	1	107	0	0	+/+	1	107	107	1
16	NODE_26_length_37576_cov_28.025309	ISBbi1	IS1595	Bifidobacterium bifidum	212	3e-53	37688	981	1	107	0	0	+/-	37582	37688	981	875
17	NODE_28_length_78858_cov_30.740103	ISBbi1	IS1595	Bifidobacterium bifidum	212	5e-53	78970	981	1	107	0	0	+/-	78864	78970	981	875	1	104	0	0	+/-	1	104	104	1
18	NODE_32_length_97426_cov_29.876328	ISClph1	IS1595	Clostridium phytofermentans	50.1	0.0006	97538	1607	0.97	29	1	0	+/-	24124	24152	305	355
19	NODE_35_length_49627_cov_27.865335	ISBbi1	IS1595	Bifidobacterium bifidum	204	8e-51	49739	981	1	103	0	0	+/+	49637	49739	1	103
20	NODE_37_length_27030_cov_31.083019	ISBbi1	IS1595	Bifidobacterium bifidum	216	1e-54	27142	981	1	109	0	0	+/-	1	109	109	1
21	NODE_38_length_83558_cov_29.936678	ISWz1	IS91	Weeksella zoohelcum	1659	0	83670	2270	0.92	1197	90	0	+/+	78653	79849	1	1197	0.94	1016	57	0	+/+	79851	80866	1252	2267
22	NODE_39_length_29470_cov_29.370241	ISBbi1	IS1595	Bifidobacterium bifidum	212	2e-53	29582	981	1	107	0	0	+/+	29476	29582	1	107
23	NODE_41_length_9830_cov_33.490337	ISBbi1	IS1595	Bifidobacterium bifidum	216	4e-55	9942	981	1	109	0	0	+/+	9834	9942	1	109
24	NODE_43_length_97691_cov_29.588694	ISBbi1	IS1595	Bifidobacterium bifidum	216	4e-54	97803	981	1	109	0	0	+/+	97695	97803	1	109
25	NODE_47_length_10230_cov_27.382013	ISBbi1	IS1595	Bifidobacterium bifidum	216	5e-55	10342	981	1	109	0	0	+/+	10234	10342	1	109
26	NODE_49_length_35633_cov_28.050404	ISBbi1	IS1595	Bifidobacterium bifidum	204	6e-51	35745	981	1	103	0	0	+/+	35643	35745	1	103
27	NODE_50_length_35342_cov_27.838465	ISBbi1	IS1595	Bifidobacterium bifidum	212	2e-53	35454	981	1	107	0	0	+/+	1	107	875	981	1	107	0	0	+/-	35348	35454	981	875
28	NODE_52_length_13441_cov_26.772562	ISBbi1	IS1595	Bifidobacterium bifidum	216	6e-55	13553	981	1	109	0	0	+/-	13445	13553	981	873
29	NODE_55_length_13690_cov_31.214317	ISBbi1	IS1595	Bifidobacterium bifidum	218	2e-55	13802	981	1	110	0	0	+/-	13693	13802	981	872
30	NODE_65_length_29019_cov_29.639959	ISBbi1	IS1595	Bifidobacterium bifidum	216	1e-54	29131	981	1	109	0	0	+/-	29023	29131	981	873
31	NODE_68_length_32768_cov_28.956360	ISBbi1	IS1595	Bifidobacterium bifidum	208	4e-52	32880	981	1	105	0	0	+/+	32776	32880	1	105
32	NODE_69_length_1970_cov_34.671066	ISBbi1	IS1595	Bifidobacterium bifidum	208	2e-53	2082	981	1	105	0	0	+/+	1978	2082	1	105
33	NODE_70_length_6049_cov_25.922466	ISBbi1	IS1595	Bifidobacterium bifidum	212	4e-54	6161	981	1	107	0	0	+/+	6055	6161	1	107
34	NODE_72_length_12270_cov_28.898777	ISVisp4	IS3	Vibrio splendidus	52	2e-05	12382	1292	0.85	66	10	0	+/-	12190	12255	1116	1051
35	NODE_79_length_14474_cov_26.624844	ISBbi1	IS1595	Bifidobacterium bifidum	212	1e-53	14586	981	1	107	0	0	+/-	14480	14586	981	875
36	NODE_80_length_3902_cov_36.212711	ISBbi1	IS1595	Bifidobacterium bifidum	216	2e-55	4014	981	1	109	0	0	+/+	1	109	873	981
37	NODE_84_length_4045_cov_32.857353	ISBbi1	IS1595	Bifidobacterium bifidum	214	7e-55	4157	981	1	108	0	0	+/+	1	108	874	981
38	NODE_92_length_871_cov_362.176819	ISBbi1	IS1595	Bifidobacterium bifidum	1937	0	983	981	0.99	981	1	0	+/-	2	982	981	1
39	NODE_92_length_871_cov_362.176819	ISFba1	IS1595	Flavobacteria bacterium	52	1e-06	983	986	0.79	170	36	0	+/-	21	190	961	792
40	NODE_100_length_815_cov_272.321472	IS1182	IS1182	Staphylococcus aureus	60	6e-09	927	1864	0.89	54	6	0	+/+	874	927	965	1018
41	NODE_100_length_815_cov_272.321472	ISLac1	IS1182	Lactobacillus acidophilus	56	9e-08	927	1835	0.9	48	5	0	+/+	874	927	965	1018
42	NODE_100_length_815_cov_272.321472	ISCpe5	IS1182	Clostridium perfringens	44.1	0.0003	927	1802	0.84	62	10	0	+/+	520	567	562	609
43	NODE_108_length_113_cov_267.079651	IS1182	IS1182	Staphylococcus aureus	63.9	8e-11	225	1864	0.89	56	6	0	+/-	862	923	845	906
44	NODE_108_length_113_cov_267.079651	ISBce1	IS1182	Bacillus cereus	52	3e-07	225	1803	0.83	86	15	0	+/-	94	179	985	900
45	NODE_108_length_113_cov_267.079651	ISCpe5	IS1182	Clostridium perfringens	44.1	8e-05	225	1802	0.84	62	10	0	+/-	118	179	906	845
46	NODE_125_length_113_cov_38.256638	IS1182	IS1182	Staphylococcus aureus	60	1e-09	225	1864	0.89	54	6	0	+/+	59	112	965	1018
47	NODE_125_length_113_cov_38.256638	ISCpe5	IS1182	Clostridium perfringens	44.1	8e-05	225	1802	0.84	62	10	0	+/+	47	108	845	906
48	NODE_141_length_282_cov_407.978729	ISVisp4	IS3	Vibrio splendidus	67.9	9e-12	394	1292	0.88	66	8	0	+/+	122	187	1051	1116
49	NODE_141_length_282_cov_407.978729	ISShes2	IS3	Shewanella sp.	58	9e-09	394	1299	0.86	65	9	0	+/+	123	187	1043	1107
50	NODE_192_length_113_cov_32.637169	ISSpe3	IS3	Shewanella pealeana	44.1	8e-05	225	1302	0.89	38	4	0	+/-	153	190	880	843

## Sheet: ARGs-Integrase
ARGs			Hit2					NT	AA
fig|253.15.peg.2341	1	WP_047097142.1	serine hydrolase [Chryseobacterium sp. G972]	0.94	WP_068939210.1	NODE_30_length_228456_cov_29.494301_85494_84232	penicillin-binding protein 4*	atgaagatgcgtaatttactacttgttgtaacggttgctttatcccttttttcctgtaaaaataaatctgaagccaaagagacttcagttgaaaataccacgaatcttccgaattatgggaatgtggatttaagtcatgtttttacaaaagaagatgggcagctttccaataaagaatcattggctggttatatagaccagtactataaaaaagtatgggaaggaggagaccttagcgggggaattttagtagctaaaggcgacgaaattttatatgaaaactacagaggtttcggaagggaaggcaatcagatgccaatcgataaaaatacgccactacatgtagcttcagtttcaaaaacacttacagctatggcgatgatgaagttagtggaagca…	MKMRNLLLVVTVALSLFSCKNKSEAKETSVENTTNLPNYGNVDLSHVFTKEDGQLSNKESLAGYIDQYYKKVWEGGDLSGGILVAKGDEILYENYRGFGREGNQMPIDKNTPLHVASVSKTLTAMAMMKLVEAGKIKLSDHLSQYFPGFPYPNVTVQTLLDQRSGLPKYEYFITKIQPAPAELSKPFITNQDVLNMIIKYKPDLARDTDTGFMYCNTNFALLALLIEKVTKTPFPQAMKEMVFTPLKMTNSYIFQEKDIPTASQSFYYGGNKLYPLDRLDLIYGDKNVYTTPRDLYNFSKAMFSKDFLKPDLMQMVFTPYSNEKSGMNNYGLGFRMKIFDNGEKLTYHNGWWHGTNSVFAHLLKSKVTIVAIGNKYSNKVYTALALSGLFEDFPLQKDK…
fig|253.15.peg.3224	1	WP_047097923.1	hypothetical protein [Chryseobacterium arthrosphaerae]	0.92	WP_065396863.1	NODE_40_length_127596_cov_29.477327_47887_48789	putative ABC transporter, ATP-binding protein MutF	atggaaagcattaccaccagagatctcagttataaaataggctctaaaaccattctgaataacatcagcctcaatattcctgaaggcagcatttatggctatctgggaagaaacggtgccggaaaatcaaccacgatcaaactgcttctgggacttttagaatcagaccgtgacaatattttctttcagaataaaagtttaaaacaacaccgcacagaaatccttgccagcaccggaaatctgattgaatccccatgtttctatactaaacttaccgtttccgaaaacctgaaatacctggatattatctacggaaaaggggcaaaaagaatcgatgaggtactggaactggtagatctgcacaacgagaaaaagaaaaaagcgagtgccttgtctatg…	MESITTRDLSYKIGSKTILNNISLNIPEGSIYGYLGRNGAGKSTTIKLLLGLLESDRDNIFFQNKSLKQHRTEILASTGNLIESPCFYTKLTVSENLKYLDIIYGKGAKRIDEVLELVDLHNEKKKKASALSMGMKQRLGIAMAIFNDPKLLILDEPLNGLDPQGIFEMRKLFQYLNEQGKTIFLSSHILSELEKTATHIGIIEGGKMIFQGTKNELLNQVEREVTLKVDQPDKALSVLQESFSATLDSSNKISVKVSDDKSFNMLLKNLIQNGIEIYDTESQSTNLEQIFINLISKNHD
fig|253.15.peg.4301	1	WP_047098899.1	serine hydrolase [Chryseobacterium arthrosphaerae]	0.96	WP_065400484.1	NODE_66_length_106410_cov_29.982210_6254_5148	Beta-lactamase (EC 3.5.2.6)	gtgatcagaaatttagtagtcctttccctcatcttctttttgttttcctgtaaaactgaaactcctcagcctcctattgataaaaaagccatcgtggattctaccatcaccgctttccaaaagactttactggaacagcagattgattctgtttttaagaaataccacttcaatggtagtattgctatttttaaagattctttacccctttaccgaagagaaaacgggtactctgattttaaaagaaaaataaaaattgacagcaatactgtttttgccatcggatcggtgagcaagcagtttacttctgtactgatattactccagatggaacagggaaaactcaacgtgacggataaagcctcccaatatttaaaggaatttcagaacaaagaatat…	MIRNLVVLSLIFFLFSCKTETPQPPIDKKAIVDSTITAFQKTLLEQQIDSVFKKYHFNGSIAIFKDSLPLYRRENGYSDFKRKIKIDSNTVFAIGSVSKQFTSVLILLQMEQGKLNVTDKASQYLKEFQNKEYENITIHQLLNHTSGLNLMGGKLMFKSGSDFFYSNDGFNALGKIVEKVTGKSYDENALELFKKAGMTHSSTGDIFKGTNFASAYLGNAGNFQEVPNMPKRLGGKEIGTPAGGILSTIQDLHTWNNSLYGGKILKPETLKQFMAKSAERRHAIFGKMGYAYGIMLNIGKPNSYFHSGYVKGSPSLNIYYPDTKTSVIILSNIADEEKGKGMTFKPHIEVKKITDHLENTLMQLISEH
fig|253.15.peg.4448	1	WP_047098748.1	serine hydrolase [Chryseobacterium arthrosphaerae]	0.92	WP_065399521.1	NODE_68_length_32768_cov_28.956360_16102_17646	Beta-lactamase (EC 3.5.2.6)	atgaaacagaaactttcttttttcatttttcttttgaccgtaggattagcgaatgcacaggttgaagaaaaaaagctggacgaactgatccaaaatacgctgaagacctttgatgttccgggaatgtcggtaggaattgtaaaagatggtaaagtaacctattccaaaggctttggagttcgttctcttacaacgaagcagcctatggatgacaatacattggttgggattgcttccaattctaaaggttttacatgtgtggcattagccattttagccgatgaaggaaaattgaactgggatgataaagtttcaaaatatattcctgaatttcagatgtatgatccttatgtttcccagaatgtgacggtgaaagatctgattacacacagagccgga…	MKQKLSFFIFLLTVGLANAQVEEKKLDELIQNTLKTFDVPGMSVGIVKDGKVTYSKGFGVRSLTTKQPMDDNTLVGIASNSKGFTCVALAILADEGKLNWDDKVSKYIPEFQMYDPYVSQNVTVKDLITHRAGLGLGQGDLMFFPEGGSLTVNDIVHNVRYLKPENPFRTKLDYNNIMFIVAGEVIHRISGLSWAEFIEQRIMKPVGMTSSFGSYNRAKAATNKIDAHAPVDGKAIAVPHDWNETGNAAGGIMSNIKDMTTWAECLLNNFTTKDGKKLVSDKNVQQLWSLQIPDRVAAKNPYDTSFYGYGLGWFLSDVKGHKQVQHTGGLIGTVTQFTLIPDLKLGIVVLTNQQSGAAFNTITNTVKDSYLGVADRNWLKTYGDRMSKVEAEYNKQKKE…
Integrase&junction
fig|253.15.peg.2337	1	WP_047097138.1	site-specific tyrosine recombinase XerD [Chryseobacterium sp. G972]	0.99	WP_068939218.1	NODE_30_length_228456_cov_29.494301_80410_81324	Integrase	atgacttgggatgaaaagatcaaagattttgaaatatttcttcgtttcgaaagaaatttttcagacaacacgctcgacgcctacgttcgggacattaaaaaactaaaagattatgcagaagaggatctggaaaacgtcggtccggattctataggttacgaaaatctgcaggagtacatcttcaatctttctaaacagaaattcagtgaacgatcacaagcaagatggatctcgtccatcaaagccttcttcaaatttctgctggaggacgaatatcgtgaagacaaccctgcagctctactcgaaggtcctaagctcggattatacttaccggataccttaagccttcctgatattaacaagattattgctgccattgaggtcaatacagatctcgga…	MTWDEKIKDFEIFLRFERNFSDNTLDAYVRDIKKLKDYAEEDLENVGPDSIGYENLQEYIFNLSKQKFSERSQARWISSIKAFFKFLLEDEYREDNPAALLEGPKLGLYLPDTLSLPDINKIIAAIEVNTDLGKRNQSIIEVLYGCGLRVSELIDLKISNINFKEQYIKVHGKGNKTRFVPLADYTAELLESYIKEVRSKGKINKKYEDTLFLNSRGTSMSRVIVFLIIKELTDKAGVNKKISPHTFRHSFATHLLQNGADLRYIQEMLGHSSITTTEIYTHLKTEELRDVILSYHPRNINIAQ	304
fig|253.15.peg.3230	1	WP_047097929.1	hypothetical protein [Riemerella anatipestifer]	0.42	WP_017686167.1	NODE_40_length_127596_cov_29.477327_52935_54233	Integrase	atggaaatagaaatcaaattagacttatccccgactaaagttagaaagaagggacacccggtgattattagcatttatgttacagcaacagataaacaatatcctacaacaggttattttgccaagcccgaagaatgggatgaaagcaaaaacgaaccaaaatttaaccatccacagtataatgagttgtatcaatatgtttatgcgaaaaaaattgcgattaatcaaattactcagaccaaagaacacagaactgcaaaacaaattaaacaactattgttaagcgataacaaagaatcgctttcagaattttggaaaaatagaatcgctgaacttagggcacttggaaatgagggaaatgcacgatactttgaaagtaacctcgctgctttaaaccag…	MEIEIKLDLSPTKVRKKGHPVIISIYVTATDKQYPTTGYFAKPEEWDESKNEPKFNHPQYNELYQYVYAKKIAINQITQTKEHRTAKQIKQLLLSDNKESLSEFWKNRIAELRALGNEGNARYFESNLAALNQYNENVLFRQINFEFLESYRDFHLKKVDKFGMKTVSPNGVTIYLRALRTIYNLAVDRKYFIPPDGTKHFKKVFPKAEATADNEFSLYEMRTIVRSPLKSKYYDIFIICFLLGGIDYVDILNLKYDKIRNNRIKFERHKGGTQEIIDSYIFSEAWEILDKYKDESGYLMPFLMASESKSNKYSYRDNYIRRFRTWLKNIGITSYFTSKTARSTFIDIGKKLYLNRDIIKEITGHSYNDVHSLYEGKFPCHVRDEVHRKIIDAVFNPED…	432
fig|253.15.peg.4294	1	WP_047098744.1	crossover junction endodeoxyribonuclease RuvC [Chryseobacterium arthrosphaerae]	0.99	WP_065399526.1	NODE_66_length_106410_cov_29.982210_676_122	Crossover junction endodeoxyribonuclease RuvC (EC 3.1.22.4)	atgatttcagagaaaataattttagggattgaccccggaacaacagtaatgggatttggcattatctccgtgaaaaaaggtaaaatggagatggtttctatccatgagctgatcttaaagaaatatcccaaccacgaaaccaaactcaaatatatttttgaaagaactttgtcgctgatcgatgagttccatcctgatgaagtagctctggaagcccctttctttggaaaaaatgtacagagtatgctgaaactggggcgtgcacaaggtgttgccatggcagccagcctttaccgaaatatccccatcaccgaatattcacccaaaaagatcaaaatggccatcaccggaaacggaaatgccagtaaagaacaggtagcagggatgcttcaaaacctc…	MISEKIILGIDPGTTVMGFGIISVKKGKMEMVSIHELILKKYPNHETKLKYIFERTLSLIDEFHPDEVALEAPFFGKNVQSMLKLGRAQGVAMAASLYRNIPITEYSPKKIKMAITGNGNASKEQVAGMLQNLLNLKEFPTKYLDASDGLAVAVCHHFNSGTIADTKSYSGWESFLKQNPDRLK	184
fig|253.15.peg.4451	1	WP_047098887.1	crossover junction endodeoxyribonuclease RuvA [Chryseobacterium sp. OV705]	0.94	WP_047493204.1	NODE_68_length_32768_cov_28.956360_19394_19810	Putative Holliday junction resolvase YqgF	atgggacaaatccttgcaatagactacggaaaagcccgttgtggcatcgctgtgacggatgatatgcagattatagccagtgcgctggagactgttgagacccgttttttaatagaatttttgaaaaaatattttagtgaaaataaggtggatgaagtagtgattgggcttcccaaagatttgaaaggaaatatttcagaagtggaaactgatattttgaaattcattgaagagtttcaaaaagaattttcggatattgcagtccatcgttttgatgaaagatttacttccaaaatggcctcattttttatctcccaaagtgggaagaataagaaaaagagacaggaaaaaggattaatagataaagtaagtgcaactattatattgcagaatttttta…	MGQILAIDYGKARCGIAVTDDMQIIASALETVETRFLIEFLKKYFSENKVDEVVIGLPKDLKGNISEVETDILKFIEEFQKEFSDIAVHRFDERFTSKMASFFISQSGKNKKKRQEKGLIDKVSATIILQNFLEQRLR	138
							2908
							4146
							5578
							1748

## Sheet:  transposase
fig|253.15.peg.304	NODE_110_length_1271_cov_128.924469_854_24	Il-IS_2, transposase	gtgatttatcctgaaaatctttcagattccttatctttagatgaagtagtcctatctgatggagagctttatacagtgcttacctctaaaagagccaaagggcaaaaaagaagcattgtcgctattataaaaggaactcagagtgattttgtcatagagcatcttttgaaaatcaacagaaggtttcggatgatggtaaaagagattactttggatatggcaggctccatgaagcgcattgcgaaaagatgctttcccggtgcctccctggtcatagaccgctttcatgttcaaaaactagctatagaagcacttcaagaaatcagaatcaagcatcgttgggaagctcttgaaatggaaaattcttttgatgagcaatctcttaagacggaagtgttt…	MIYPENLSDSLSLDEVVLSDGELYTVLTSKRAKGQKRSIVAIIKGTQSDFVIEHLLKINRRFRMMVKEITLDMAGSMKRIAKRCFPGASLVIDRFHVQKLAIEALQEIRIKHRWEALEMENSFDEQSLKTEVFENGDTRKQLLARSRYLLYKSREKWTLSQRQRACILFTEYPDLEQAYQLTDKLRKIYNQDISKSIAMTKLAHWFKNVEEAGFKSFSTLRKTIMNHYRDILNFFDKRSTNASAESFNAKIKNFRLQLRGVKDKTFFIFRLTKLFA
fig|253.15.peg.325	NODE_11_length_115972_cov_27.603481_19955_19452	Transposase and inactivated derivatives	atggaaagcttaacaacaactgatatagtacgtgcagagatctggctttgcatcacaacactcctctattttctaatgaatggtgcccagatttttgaaacactcgtatttgtgcccaaatgggtttcgtcaccaccggaaaatttcaaattactgctggacgggaaaggaataagccttaaagttttttggattgtatttcattccatacatgaaatagccttcatccttgctcttgtcttttgctggaaaatagatccggtaagaaattggctattaatattatttattgcccatattgcagtgagagcatggactctgatgttttttgctcccaatatcattgactttcaaaagatagcagaaacttccgtcatttctgagagtctggtttccaga…	MESLTTTDIVRAEIWLCITTLLYFLMNGAQIFETLVFVPKWVSSPPENFKLLLDGKGISLKVFWIVFHSIHEIAFILALVFCWKIDPVRNWLLILFIAHIAVRAWTLMFFAPNIIDFQKIAETSVISESLVSRTSAWQTLNYIRVAIFIAISIGFIPLCIKVLNLRS
fig|253.15.peg.1202	NODE_19_length_133965_cov_31.550016_75784_75957	Putative transposase	ttgagcccattaagctcaaaaataattttcggaaataactttttattatttttaacctatatagttatgatcgacaaagaagacttattaaacaacaaggatttctacaagtcctttaaaaatggagaagatttaacctcttttttcaaacagatgcacaaacgtgccgtttaa	MSPLSSKIIFGNNFLLFLTYIVMIDKEDLLNNKDFYKSFKNGEDLTSFFKQMHKRAV
fig|253.15.peg.1203	NODE_19_length_133965_cov_31.550016_75961_76248	Putative transposase	atgctggaggcagaactcgatgctcatctggacaatgaaaaacatgcaaaaaccaaagaaggaaactatcgcaacgggcatgggaccaaaaagataaaatcctcttttggagagagtgaaatcaaagtccccagagacagggcaagcagttttgaacctgtactggtacccaaaagacataacatcatcgaaggtttggagaatattattatctccttctacgccaaagggatgagtgtgagcgatatcgaagagcaggtcaaagaactgtacgattttgaaatataa	MLEAELDAHLDNEKHAKTKEGNYRNGHGTKKIKSSFGESEIKVPRDRASSFEPVLVPKRHNIIEGLENIIISFYAKGMSVSDIEEQVKELYDFEI
fig|253.15.peg.1242	NODE_19_length_133965_cov_31.550016_106177_107424	Transposase	atgaacacaaagctttcaattctcttttatatcaaaagagcaaaaacaacctcacagggaaaatccccaatttatttacgtgtaactgttgacagcaaacgaacagaatttcgcatcaaaagatttgttgaaactcataaatggagttccgaacaaaacaagatgaaaggcaattctgaagaatccagaacgcttaatacttatttggatatactcaaatcaagaatctacgaaattcagaaagacctcatccattcttgtaaagaagtcaatggagaagctatcaaaaatatactgttgggaattgatgaaagaaaacgaatgctcattccgatttttcaggaacataataacagaatggaagcattgctggggaaagaatatgcaaaaggaacgttg…	MNTKLSILFYIKRAKTTSQGKSPIYLRVTVDSKRTEFRIKRFVETHKWSSEQNKMKGNSEESRTLNTYLDILKSRIYEIQKDLIHSCKEVNGEAIKNILLGIDERKRMLIPIFQEHNNRMEALLGKEYAKGTLTRYKTCFSHIKEFLNWKFNISDIEITEIDHSFIYDFEFFLRTEKSSANNSAVKYVKNFGKIIRICLANKWILHDPFLGYNSKFIEVNRGFLDEEELARLQNKELKIERIALVRDVFLFSCYTGLSFIDAWNLTKDNIGICIDGNKWIFTTRQKTKIASHIPLLPIAEDIIKKYAKHPMCVISGKLLPVLSNQKMNAYLKEIADLCEITKELTFHIARHTFATTVTLSNGVPIESVSKMLGHKSIKTTQHYAKILDKKVSEDMALLK…
fig|253.15.peg.1458	NODE_20_length_99809_cov_29.890511_96034_96222	Il-IS_2, transposase	ttgggggttattgaaatagaaaacaatgctattggagatctctcagaagagaatgtacagagttttgcgaatggagatagccgaaaacagcttttagcaagaagtagatatttactttataaaagtagggagaaatggacgctctcccaaagacacagagctcatatccttttttacagaatatcctga	MGVIEIENNAIGDLSEENVQSFANGDSRKQLLARSRYLLYKSREKWTLSQRHRAHILFYRIS
fig|253.15.peg.1459	NODE_20_length_99809_cov_29.890511_96224_96409	Il-IS_2, transposase	ttgaaaatcgcttatcagttaaccgatgaccttagaaaggtatataatcaacacctgataaaatctgtggcgatgactcaattggcctattggtttagaaaggtcgaagaagctgaatttaaatcatttttctacattaagaaaaacgataatgaatcattacagagatattttaaacttctttga	MKIAYQLTDDLRKVYNQHLIKSVAMTQLAYWFRKVEEAEFKSFFYIKKNDNESLQRYFKLL
fig|253.15.peg.2243	NODE_2_length_58568_cov_25.128279_44685_44233	Probable transposase	atgccccaatcactagtcaaaaattatctccacatcgtattcagcacaaaatacaggaatgatttcatcgatgaagaaatagaacaggaactgtactcctacattgctgtaatatgtaaagattttgagagcaaagcattgcagataggcggaacggataaccacattcatattctgtgtagactttcccagaagatcccgttaatgaaactggttcaggaagtaaaagcccactcatcaaaatggatcaaaacaaaaggaaagaagtatgaaaatttcttttggcaggatggatacggagctttttcggtgagtgaaaaggatgttcaaatggtaacgaattatataaaaaaacaacgtcagcatcatcagaaacaggatttcaaaaagcaactgatc…	MPQSLVKNYLHIVFSTKYRNDFIDEEIEQELYSYIAVICKDFESKALQIGGTDNHIHILCRLSQKIPLMKLVQEVKAHSSKWIKTKGKKYENFFWQDGYGAFSVSEKDVQMVTNYIKKQRQHHQKQDFKKQLIKMLEKHKMEYDEKYLWD
fig|253.15.peg.3932	NODE_56_length_57570_cov_28.321678_11410_12414	Transposase	atgaataaacagcaacagcaagtcaaggctcgcaaagattggcttaaaatctatttagaatcggggtctgtaacgaaaacggctttacgttgtggaattgcaagatcaacacttcaccgatggataaaaaggtataaagaagaaggagaacaaggactgtcagataagtcaagacgtcctaaaacccttaccaatactaaggtcacaaaagaaactgaatctattatcctcgctttaagagagaaaaaaagatggggagctgcaagaatctcaacccatctactcagaacgggaacttcattatctgcaatgactgtttggcgggtactctttaaacacaaagttaatcctgtagtaaaaagacgtaaaaaatctgattacaaaagatacagcagagaa…	MNKQQQQVKARKDWLKIYLESGSVTKTALRCGIARSTLHRWIKRYKEEGEQGLSDKSRRPKTLTNTKVTKETESIILALREKKRWGAARISTHLLRTGTSLSAMTVWRVLFKHKVNPVVKRRKKSDYKRYSREVPGDRVQLDVTKIRSKAYQFTAIDDCTRMKVIRVYLNKKVESTIHFLGEILDTFYFPIQHIQTDWGTEFFNYSFQYELHEHFIKYRPIKPRSPHLNGKVERTQQTDKSEFWSLVDLSDPDLNLNTLAIEWQEFYNKKRPHSSLNGKTPWEKLQSLEHLIPIQPDVTAKFWDSNEEILPRNYTYLNYIRQKNTNLVSKPKRK
fig|253.15.peg.4046	NODE_5_length_172452_cov_28.704805_57033_57449	Transposase and inactivated derivatives	atggaaaatacctgtccaaaatgcaatagcaacaaagtcgtgaaaagcgggatcatcaacaacaaacaacgctttcactgtaaggactgtaactattattttacggtcaaaaagctggggaaacaaattgatgattactacgtaacaaaagcacttcagctctatcttgaaggattgagcttccgtgaaatagagcgaatcattggggtatctcatgttacaatcagctcctggatcaaaaaatacaatatcacaaggcctcctcattctgaattccatcctgtttacaaaatcctgaaacaaagcgaactgatagaatacatcgcccaggaagaaaatattaaaaattcagggattattatcactcagtttgcggataagtatatgctgatcaagtgg…	MENTCPKCNSNKVVKSGIINNKQRFHCKDCNYYFTVKKLGKQIDDYYVTKALQLYLEGLSFREIERIIGVSHVTISSWIKKYNITRPPHSEFHPVYKILKQSELIEYIAQEENIKNSGIIITQFADKYMLIKWERFKK
fig|253.15.peg.4864	NODE_78_length_475901_cov_27.035149_132725_132261	Probable transposase	atggcaaacacatatacccagatttatattcaaattgttttcgcagtcaaaggaagacaaaatctgatttcaagagaaaacagagaagaattacataaattgattacaggtatcgtttccaatagaaatcaaaaattattcgcagtttttgcaatgcctgatcatgtgcacattcttgtaagtatgaatccgacaatatcagtttcagatttagtaagagatattaaagccggttcttcaaaattcatcaatgaaaaaggatggataaatggaaaattcaattggcaggaaggatacggagctttttcttattctaaaagcagtgttgatatggttgtaaaatatattttaaaccaggaagaccatcataaaaagaaaacattcagagaagaatatttt…	MANTYTQIYIQIVFAVKGRQNLISRENREELHKLITGIVSNRNQKLFAVFAMPDHVHILVSMNPTISVSDLVRDIKAGSSKFINEKGWINGKFNWQEGYGAFSYSKSSVDMVVKYILNQEDHHKKKTFREEYFDFLEKFEIEYDPKYVFEWIEN
fig|253.15.peg.5029	NODE_78_length_475901_cov_27.035149_306328_307254	ISSpo3, transposase	atgggtattttaaatcaatttaagtttaagtctgttagagaattaatgaatacgttcaatactgaacaaaaagcaatagaatttttagaacaaatattttggaatggaaatgttatttcgccatttgatgcaacttcaaaagtttataaatgtaagaataaatataagtgtaaaaacacgggtaagtactttacaataaggcatattcctttatttaaaaattcaaatattaagttccaagattggatgatagctatttggtttttcacaactcataaaggtggcttatcatcaatgcaattgcatagagatacaggattaactcaaaaaactacatggttaatgttacataaactaagagagttttccaaatttgaaaataatcaatttttatcagga…	MGILNQFKFKSVRELMNTFNTEQKAIEFLEQIFWNGNVISPFDATSKVYKCKNKYKCKNTGKYFTIRHIPLFKNSNIKFQDWMIAIWFFTTHKGGLSSMQLHRDTGLTQKTTWLMLHKLREFSKFENNQFLSGDVEVDETYVGGKNKNRHSDKKVKKSQGRSTIDKVPVFGLMQRKGKVVANVVKSVNSEELLPKIFKVVEMAGTVYSDEWKAYNDLHKYYNHSIVNHGKKEYVNGNASTNCIENFWGNLKRAIIGVYRFVSRKHLQAYINEFVLRHNSRKMSPNERFMHFITNIKGRTLTYNKLTVK
fig|253.15.peg.5336	NODE_92_length_871_cov_362.176819_922_14	Transposase	atgaacatattcagttttacggctcatttcggttcggaggaagattgtcgtttgcatttcaaggagcagcgtgataaggaaggggttgtctgcaagcgatgcgggggcacttcccattattggttacagggtaaatggagttatgaatgcaaaggttgccgtttccgcacctcgttgcgcagcggtacgatcatggagagctccaagctgccgtttctggtgtggtacaaaacgatgttcctgatgagttgcacaaaaaagggattctccaccaacgaactccagaagcaattaggattgaagcgttacgaaccggtatgggcgatggtacacaaactccgcagggcgatgggcaaccgggatgcaaggtatacactggaagggatgatagaactggat…	MNIFSFTAHFGSEEDCRLHFKEQRDKEGVVCKRCGGTSHYWLQGKWSYECKGCRFRTSLRSGTIMESSKLPFLVWYKTMFLMSCTKKGFSTNELQKQLGLKRYEPVWAMVHKLRRAMGNRDARYTLEGMIELDEGYFSVASKEIERGKGTRGRGAEGKQNVAVMAESTPLEDIETGKKEKHVRYFKARVLDSHQSEGINGVVRDCMEDDAIVFSDKSTSYVDISDLVELHVTEKSDAKTTKETLKWVHIAISNAKRTLLGNYHKIKRKYLQLYLNEFIYKLNRRYFGDKLFDRLVIANITGA
fig|253.15.peg.296	NODE_10_length_208367_cov_29.119574_203620_203171	Conjugative transposon protein TraQ	atgatagcaatattcaataaattcagaacagggctactgccgttgtatgtattcctgacaatcctaacagcttcggttacgttggtatcttgcaacaaagatgatgaactcgaaatacagaacaattttccttttgaggtcaatgtaatgccagtgcctaaagatgttgccaacgggcagaccgtagaaatacgcattaccatacagcgtacaggcaattacagcaatacgcagtatttccttcgctatttccagtttgatgggcagggaacgttgcaatactacaatgaaccgccgtatcagcccaatgacctatatcaattgccaacggagcagttccggttgtattacacttcaacatctaccgtatcacaatcttttgatgtttggatttcggat…	MIAIFNKFRTGLLPLYVFLTILTASVTLVSCNKDDELEIQNNFPFEVNVMPVPKDVANGQTVEIRITIQRTGNYSNTQYFLRYFQFDGQGTLQYYNEPPYQPNDLYQLPTEQFRLYYTSTSTVSQSFDVWISDGFGNEKQITFQFNSSD
fig|253.15.peg.297	NODE_10_length_208367_cov_29.119574_204192_203632	Conjugative transposon protein TraO	atgaaaaagtgtatctataccgtgctgtttgtcctgataggcatcacggctgcacaggcacaaaggatgctgccgaagcagaagggattggaaataagtgcaggtgtattgtccaatgataagattggcaatgattactacatcagcgcagcaatgaccataaacggtaaaaatggtaattaccagctttgggcgttggaatatacccaccagtaccacgattacaaagacctgcgcataccgcaggaaacctattccacagagggcggttacagcttctttttgttgggagatgcccgtaagaacattacgctgaatttcgccgtaacgggcgtggtcggttacgaagccatcaaccggggcgaagcgatgctgtacgacggtgcgaaaatattgagc…	MKKCIYTVLFVLIGITAAQAQRMLPKQKGLEISAGVLSNDKIGNDYYISAAMTINGKNGNYQLWALEYTHQYHDYKDLRIPQETYSTEGGYSFFLLGDARKNITLNFAVTGVVGYEAINRGEAMLYDGAKILSEDNFIYGAGGRLIFETYLSDRFVLVLQGRTKVLWGTDLEQFRPSAGVGLKFNF
fig|253.15.peg.298	NODE_10_length_208367_cov_29.119574_205112_204213	Conjugative transposon protein TraN	atgaaaaatcatttaaaaaccttttgggctattgctctgatactcggctttgccgtaacaacttatgcacaggacagtgcaactgcaaaaacaccgcttgcattgggcaagatagaaccgtaccgtatggaagtgacctacgataaaacttcgcacctgattttcccgaccgccattcgttacgtggatttgggcagcgaatacctgattgcaggtaaggctgaagatgccgaaaacgtattgcgtgtaaaagcatcggtaagggactttgagccggaaacgaatttttccgttatcacgaatgacgggcgtttttacagcttcaacgtgtattacagttcctacccggaggctttgagctacgacctgctcacaatgcaaaaagcggtggataaagcc…	MKNHLKTFWAIALILGFAVTTYAQDSATAKTPLALGKIEPYRMEVTYDKTSHLIFPTAIRYVDLGSEYLIAGKAEDAENVLRVKASVRDFEPETNFSVITNDGRFYSFNVYYSSYPEALSYDLLTMQKAVDKAKGNDVLFEELGNNSPSLAGLLLETIYKKDKRIVKHIGAKSFGIQFILKGIYIHNGKYYFHTELRNRTNVPFEIDFINFKVVDKKVAKRTVVQERPLTPLRTYKPLDGIAGKSTEQNVFLLDQFTIADDKVLLIEIFEKNGGRHQTLQVENSDLIKARLIDDMHLKF
fig|253.15.peg.299	NODE_10_length_208367_cov_29.119574_206477_205137	Conjugative transposon protein TraM	atgaaagaaaatgaaaaaagggtcagctttctcgttgagggagaagaccaaaacggagcatcaaatctgccggataataaaaagagcaataaggataagctcaaaaagccaatcattttccttttgatgggcgtggtatttctcggctgtatgtacctcatatttaaaccgtctaaagataaaaaggcagttgaaaatatcgggctgaatgatgctgtaccgcaggctaccggagcagggatgcccgatgataaaagcaaggcgtatgagcaggaaatgctcgaacgcaaagagcaggaaaagcgcaatgcactgaccacgctttctgattattggaatactgaagatactgcatctgctgacaatgaagaaagtttacctgaagaagatgaagaaagc…	MKENEKRVSFLVEGEDQNGASNLPDNKKSNKDKLKKPIIFLLMGVVFLGCMYLIFKPSKDKKAVENIGLNDAVPQATGAGMPDDKSKAYEQEMLERKEQEKRNALTTLSDYWNTEDTASADNEESLPEEDEESNGFGGGGRKSGRNGNSVLNSYRNAQSTLGSFYQDNNSETMELRKQVDELKAKLSEKDVPPVATVDDQLKLMEKSYEMAAKYLPQNANTGNAAPANGATTGAAGANQKEQFVSFTPTRKNIVSALYREPSDSAFAADWSQTKNRGFYTAGSIEQAVQPKNSIKACVHEAQTVVGETGVRLRLLEPAKTPQRTIPKGTIVTANAKFQNGRLQLKVTSVELEGNIIPVDITIYDLDGQQGLYVPYSPEMNALTEMAGNMSQTGGTSVML…
fig|253.15.peg.302	NODE_10_length_208367_cov_29.119574_207831_207208	Conjugative transposon protein TraK	atggaatttaaaacgctaagaaatatcgaaaacagctttaggcagataagattatatgccattgtgtttacggttctctgcattagcgtggtaggttacgccgtatggcgttcctaccgctttgcagaagaacaacgccaaaaaatctatgtactggataacggcaaatccctgatgcttgccttgtcgcaggatgcgagcatcaaccgcccggttgaagcaagggaacacgtcaggagatttcacgaactgttctttacgcttgcacccgacaagaacgctattgaaagcaatatgaaacgtgcgttcaaccttgccgataaaagtgcttttgattactacaaagacttgtcggaaaagggttattacagccgtatcatttcggggaacgtacagcaa…	MEFKTLRNIENSFRQIRLYAIVFTVLCISVVGYAVWRSYRFAEEQRQKIYVLDNGKSLMLALSQDASINRPVEAREHVRRFHELFFTLAPDKNAIESNMKRAFNLADKSAFDYYKDLSEKGYYSRIISGNVQQRIEVDSVVCNFDNYPYAVRTYAKQFIIRSSNVTRRNLITSCYLVNSVRSDNNPQGFNIEKFAVVENKDIEVIER
fig|253.15.peg.303	NODE_10_length_208367_cov_29.119574_208090_207851	Conjugative transposon protein TraJ	atgcttgccgaccccacctatatacctgatacgagcaataccgtgtacatcatttttatgattatcggcatcatcgggtactttactatcccgacagtaacaggttgggtaatccaagccggaggcgcaggaaactttacccgcaatgtaaactccacagcaatgaaagccggaaacatcgccggagcaggcgcaggctcaacagttggaaacatcggcggtaaactgatgaataaataa	MLADPTYIPDTSNTVYIIFMIIGIIGYFTIPTVTGWVIQAGGAGNFTRNVNSTAMKAGNIAGAGAGSTVGNIGGKLMNK
fig|253.15.peg.1136	NODE_19_length_133965_cov_31.550016_373_50	Conjugative transposon protein TraE	atgatgaaaaacacgcacaaacgttacctgacaacaaaaaaattattcaccgcagcattgctactgctagccgttacaccaatgctggcgcaaggcggtgcaacagccatttcaaacgcagccaatgatattaaagactattgggacccgataaagctgatcttaaaagccgtcggcggattggttggttttattggcggtctgagagtgtataataaatggaccaacggcgaccaggacgtcaacaaagaaatcctgggttatggcggtgccatgatcttcctgatcgttgttccggaattcgtaacctccttttttgcctaa	MMKNTHKRYLTTKKLFTAALLLLAVTPMLAQGGATAISNAANDIKDYWDPIKLILKAVGGLVGFIGGLRVYNKWTNGDQDVNKEILGYGGAMIFLIVVPEFVTSFFA
fig|253.15.peg.1138	NODE_19_length_133965_cov_31.550016_1739_1089	Conjugative transposon protein TraA	atgattataacatttggcacacaaaaaggaggaacaggcaaaacaacacttgcgattgcttttgccaattatatttcgggaatgtctgaaagaaaggttaaagtgttcgattttgattttcagaaatctttttaccacaaatggcaagaagatgaagagtcagaactgccaaagctttatgatgtggccattatcgatgaggataacgaacagcctttttccgactttgaacatctgatcgaaatgaaggaaagcgaagacatccacctttttgaccttgctggaaccttagatgcccgttatagtgatctattgatctacagtgattttattgtgataccctttgaatattcaaatgtctctgcaaaatctacgctggtctttatcaactttctggga…	MIITFGTQKGGTGKTTLAIAFANYISGMSERKVKVFDFDFQKSFYHKWQEDEESELPKLYDVAIIDEDNEQPFSDFEHLIEMKESEDIHLFDLAGTLDARYSDLLIYSDFIVIPFEYSNVSAKSTLVFINFLGLLESQAERIFIRSKYDKGYKYQNQEGMDAEISKYGILLKNPVFKRNCLQTIDTRRLTYEQKYAVKHPFNEMIDYISQTLEISL
fig|253.15.peg.1139	NODE_19_length_133965_cov_31.550016_3169_1802	Putative conjugative transposon mobilization protein BF0132	atgctgatgaaaaactttccatcattgatcaataaagacagtgacaagcaacaggtcaggaactatttaaaggcaatatccaaaagtacgaaagtacaaaaaccgcaattccatgctgtgatctcaactaagtttcacgatcataccaaagaagagcttacaaagatcagtgaagattttatggataaaatgggttacggagaacagccatacatagcagtttttcacagtgatacagagaacaatcacctccatattgtttccacaagggtggataaacaaaccggaaaaaagattgatgacagttacgaaaagctaaaggcgcaaaaagctttagcccaggtgatggaaaaactatacggaatcaatgagaaagaaaaattagataaacttttaact…	MLMKNFPSLINKDSDKQQVRNYLKAISKSTKVQKPQFHAVISTKFHDHTKEELTKISEDFMDKMGYGEQPYIAVFHSDTENNHLHIVSTRVDKQTGKKIDDSYEKLKAQKALAQVMEKLYGINEKEKLDKLLTYKIGSFQQLKTLLNRNGYQLIKNTNDGRSITISKNGIVQRSFSADQIVFSNTVNEKRVKQIRAIFSKYKGLYSNKVFRVDDYRKHEAMLPEKKHKDLWKPEIEFESELQKKLRDLFGIDIVFHHKDDKKPFGYTLIDHKTGAVYKGSEIVKMGDLFEFTSASMDKRLFEQLKDYGIPNTETKIVLLKYLKTTYPECELSDFMLFDNKKLKNKEIFNAVRNDVKEYLKTQHKDDVCLVRSEDGKYFAIHSKLHFVGELQSLIGEKQY…
fig|253.15.peg.4207	NODE_62_length_35511_cov_29.387993_25881_25015	Conjugative transposon protein TraN	atgaaaaccttattgtacagcctattactattgacaacgcaaattgtaacagcgcagactgcgactactgaacaaattatttctgaactgccggaactggagatcacggagggcatcaatcttcatatgatctctccggagcccattcagtatgttgatctatctaccgataaactgacgggcgatctcccggctaacaatatcgccagaattaaaattaccgacaacactatctccgaaaaggataaaaagaaacaaaacatttcttttttcagcggagatacggtgggaatcatcactgttgtcgggcagtccttcattgcacagtacaaagcagtgtatagaaaccaggataatctcaatacgataaccaatatccacattcaaccagaagcgatg…	MKTLLYSLLLLTTQIVTAQTATTEQIISELPELEITEGINLHMISPEPIQYVDLSTDKLTGDLPANNIARIKITDNTISEKDKKKQNISFFSGDTVGIITVVGQSFIAQYKAVYRNQDNLNTITNIHIQPEAMQPIEFDKMTFSNGELRKFAMDIIQNKAEKNPLRKEKNLNLSMQLNNVYVVGDYIFLDMTFKNSSKLSYDLEDLKFSIEDKKIHKATNNQSIEMTPVFRLNPQKHFRKNLRNIYVFKKFTYPNSKVMVIRLIEEQLSGRTIEMKINYSDILKADTF
fig|253.15.peg.4208	NODE_62_length_35511_cov_29.387993_27088_25886	Conjugative transposon protein TraM	atgaagaaaattaatttcaaacagaaaaaatacgtgctgccgcttttggcgctgcctttcctgcttcttttcggctatgtcggggtgcagcttactaaagagaataaacccaaagacaaacccaaagagctttccctttcactgggagaaaccaaggattctattatgaataagaatgacgcttacgacgcatttttcaaaaaagatgacaaccggacaatgctcgaaggactggataaggaacaagatagcttactaagctatgatgatcagttgtcattagcacaaaagagaaaaattgattcccttaaagcggtgtcatcaaggcagagccgatatcaggccaaagcaaacccttcatcatattatgatccaaagcagcataatgaggataaagat…	MKKINFKQKKYVLPLLALPFLLLFGYVGVQLTKENKPKDKPKELSLSLGETKDSIMNKNDAYDAFFKKDDNRTMLEGLDKEQDSLLSYDDQLSLAQKRKIDSLKAVSSRQSRYQAKANPSSYYDPKQHNEDKDFKRSSEIIRMLNDKYYGKSETSHSTENSKGTNNVQPDPVKYLKQQMLVMDSLEKARDPEYQSKLAAEQRLKANKEKMEEFLNSTFNVSKSGINSVFNAFYKEKENSFIKAVIDENNKGFLGSRIRFRLLEDIFVGKRKISKGSILYGQISGFSMQRVDLKIISVFTNGEIFPVNLSIYDVDGMKGLYVPQSVFRDMIREMGSNSVQGTQMDVGGQGFFTSIGSKLFTSTSKSIANLIKTNKAKLKYNSYVFLIDEKQLKDSQNQQNK
fig|253.15.peg.4209	NODE_62_length_35511_cov_29.387993_28092_27478	Conjugative transposon protein TraK	atgcttatcaaaaatatagaacacagaatcaagatcaataagatcgtttcgttgtcagccattggctttgctgtatttgtagtcattgcggggtttttcttttcatatcggatgatccaggactcccggaagtctatctatgttctggataatggagttccggttttagccaaacaaacagatgtccttctgaacaggcctgttgaatacaaagcacagatcgaattattccatcggctgttctttacattggctccagacgatgcctacatcaaggagaatattcaaaagtctctttatctcattgatgacagcgggaaaaaggaatataccaatcttcgggaaaaaggcttttacaatcaaatcgtggcttcaagctcgatggtgagcatccatgct…	MLIKNIEHRIKINKIVSLSAIGFAVFVVIAGFFFSYRMIQDSRKSIYVLDNGVPVLAKQTDVLLNRPVEYKAQIELFHRLFFTLAPDDAYIKENIQKSLYLIDDSGKKEYTNLREKGFYNQIVASSSMVSIHADSIHLSMEQNKFQFFGKQMITRKSSVITRKLITEGFFEDIIRSPNNPHGVLLKNWRIIDNEEISNQTKNSY
fig|253.15.peg.4210	NODE_62_length_35511_cov_29.387993_29226_28126	Conjugative transposon protein TraJ	atggaggtctttaccaaactggataccaatgttcaggacaatgcacaaggctcagcattagtaggaagggcgattggaggattgggagcattgatgtatctcggctatatgggatggcagatggctgccggagaccgtgagtgggaaatcaccccgatgcttaaaccgatacttattgggtttaccctcgtctattggacgggatttgtcaatctgctacaggcgccgtttgaagccatcgccgaacccggaattgctattttcagtgatatagaatccgaggtcaatgacctgaggatacagcgattcaaaaaacaacaacaattattggatgcggtcattaaactcaatgcagaagaagatgccaaacaggaggtaattaacaatacttcaaaagat…	MEVFTKLDTNVQDNAQGSALVGRAIGGLGALMYLGYMGWQMAAGDREWEITPMLKPILIGFTLVYWTGFVNLLQAPFEAIAEPGIAIFSDIESEVNDLRIQRFKKQQQLLDAVIKLNAEEDAKQEVINNTSKDADDSWFDISEGIDKLLQPIKEWQIRMQFQMQKLVAEVIEFVCLSILRICVYLIFFIQKIWAYILIILGPIAVGMALVPGFENSLYSWVSKFININLYTFVAYTIINIGQQLIASGYTMEIERYDTLLTNGTVTNLDALMVYVSNSGMIYNQLFTCVAYIVTGIGVLMTPTIADSIVSAGGAGAMTKMKNAAGKVASTAKTAVMAVKTGGVSAVKSAAAGSASGRVEKAMKNGK
fig|253.15.peg.4215	NODE_62_length_35511_cov_29.387993_35278_32204	Conjugative transposon protein TraG	atggcaacagcaaaaaaacaagtatttgacattccgttcatcggctacgattacggaaaggatttcaattgggattttgacgtgctgtttggacaatacggcaatcccatcatcgggatcagaatcaaaaacatcgttcagcagtattctgctgatccggacaattacctggaatttcacaccgtattaaatcaggtggtctccattataggcgaaggacggattgttcaaaaactggatatattcactaaaaagaaatatactgctgagccatccacccaattcctccagcagaaatattcagatcattttgaaggcagactcttcaaaactattgagaccattttgctctttactgatatagtcgacgacaaactgaaaaagaaaaacaaacattac…	MATAKKQVFDIPFIGYDYGKDFNWDFDVLFGQYGNPIIGIRIKNIVQQYSADPDNYLEFHTVLNQVVSIIGEGRIVQKLDIFTKKKYTAEPSTQFLQQKYSDHFEGRLFKTIETILLFTDIVDDKLKKKNKHYNFSEKSYKELRDKSQKVFMLLKQNDCEPEFLFEKDFEYYISGVLSMQFSEIPTFDNIKSTNAYLQIGNRCVKNISYVDVENIDLPSEIESYSILGGNGAAAETAVDNFTFINELENYETIVYNQVITIPIQAQQQRELDKKKKKHEGAANNSPSNAIIAEEIQTLLHNIAIDGQLVVNAHFSLIFSTNTMEEMEGIQSMIENKLFTKGIIVSKNAYNQMELFRAAIPGNATELREYDLFMTTSEAALCFFFKESYPVNEESNFYLR…
fig|253.15.peg.4609	NODE_71_length_16937_cov_24.108461_1107_475	Conjugative transposon protein TraI	atgaaaaaagtattgtatctggtgtgtacggcactgatgctcgccgtagcaccgtcagcaaaagcccagtgggttgtaaccgacccggctaatttggcttcgggcattatcaactctgcaaacgaaatcgtgcagacttcttccaccgtaagcaacgtgataaagaacttcaacgaagtgaagaaagtgtacgagcagggcaaggaatactacgacaagctgaaagccatcaacaaccttgtaaaagatgcccgtaaggtgcagcaaacggtattgttggtcggggatgtgtccgaaatgtacgtgcagaattttggcaagatgatgaacgacccaaatttcacaccgcaggaattggtcgctatcggcaacggttattctgcactgcttaatgaaagt…	MKKVLYLVCTALMLAVAPSAKAQWVVTDPANLASGIINSANEIVQTSSTVSNVIKNFNEVKKVYEQGKEYYDKLKAINNLVKDARKVQQTVLLVGDVSEMYVQNFGKMMNDPNFTPQELVAIGNGYSALLNESTELLKELKQIITATDLSLNDKERMDVIDRVYKEVKDYHSLVRYYTNKNISVSYLRAKKKNDAQRVLELYGTANQKYW
fig|253.15.peg.4610	NODE_71_length_16937_cov_24.108461_3640_1136	Conjugative transposon protein TraG	atgagaaatgtagcaaagaccaccacactggaaattaaatttccgttgttggcagtagagtacaactgcatcctttccaaagatgcggacattaccgcctgctttgaagtgcgtttgccggaactgttcacagtagcttctgcggaatacgaagccattcactccgcctggcacaaggctatcaaaactctgcctgattttacggtcattcacaaacaggattggtacatcaaggaaagctatgcgcccgatttggcaatcgaagaccaaagttttttatcgaagtcttatcaacgccatttcaacgagcgaccgttcctgaaccactattgttacctattcttaacgaagactactaaggaaagaatgcggatgcaaagcaacttcagttcgctttgc…	MRNVAKTTTLEIKFPLLAVEYNCILSKDADITACFEVRLPELFTVASAEYEAIHSAWHKAIKTLPDFTVIHKQDWYIKESYAPDLAIEDQSFLSKSYQRHFNERPFLNHYCYLFLTKTTKERMRMQSNFSSLCKGTLIPKEIRNKETIQRFMEAVAQFERIVNDSGFVTLKRLTEDEIIGTEDTQGLLEQYLTLSRGAGTPMQDIALGNEEVRIGNKRLSLHTLSDTDDLPGTVSADTRFEKLSTDRSDCRLSFAAPVGLLLSCNHIYNQYIFLDNSEDNLQKFEKSARNMHSLARYSRANQINKEWIEKYLNEAHSFGLSSIRAHFNIMAWSEDPAELKQLKNDCGSALALMECKPRHNTTDVATLYWAGMPGNAGDFPSEESFYTFIEPALCFFTEE…
fig|253.15.peg.4611	NODE_71_length_16937_cov_24.108461_3966_3637	Conjugative transposon protein TraF	atgaattacaacatcaacaaaggcatcggcagaacggtggaatttaaaggactgaaagcacagtacctcttcattttcgcaggcgggctgctcggtacacttatcctcgtgatgatactgtatatggcaggcataaactcttacttctgcctgtttctcggagcaggcggagcttcgctcattgtatggcaaaccttttcgctgaaccgaaaatacggcgaacacggattgatgaaaatcgcagccaataaaaggcatccccgctacatcatctgccgcaagcctgtacaccgctatttaaaattcacgcctaaacagaatgccgtatga	MNYNINKGIGRTVEFKGLKAQYLFIFAGGLLGTLILVMILYMAGINSYFCLFLGAGGASLIVWQTFSLNRKYGEHGLMKIAANKRHPRYIICRKPVHRYLKFTPKQNAV
fig|253.15.peg.4612	NODE_71_length_16937_cov_24.108461_4283_3978	Conjugative transposon protein TraE	atggaaaaacaaagaaaaaaagttttgctggcagccgtggcgatgctgtcaggaattggtgcgttcgcacagggaaacggctcggcgggtatcaacgaggctacccaaatggtaacctcttatttcgaccccgcaacgcaattaatctacgccatcggtgcggtagtcgggttaatcgggggcgttaaagtgtacaacaagttcagttccggcgaccccgacacgagcaagaccgcagcttcgtggtttggtgcgtgtatcttcttgattgtagctgcaactatcctgcgttcattcttcctttaa	MEKQRKKVLLAAVAMLSGIGAFAQGNGSAGINEATQMVTSYFDPATQLIYAIGAVVGLIGGVKVYNKFSSGDPDTSKTAASWFGACIFLIVAATILRSFFL
fig|253.15.peg.4618	NODE_71_length_16937_cov_24.108461_9177_8542	Conjugative transposon protein TraD	atggaaatagtaattgtgatttgcctactgataatcattgtactgcttttgcaggataagattgtcattcataaaaggtcggagcaaaagcccacacaggaaaaagttaacccgaacctgcccgatattatggggcagcccaagccagtaagaagcctttcagtgccaaacactgccaatgaaagccaaatagcggaaccggagataaaccctgataatttagacatcgaatacgacgaaaacgaaaacgtcagcattcaaattccgcaggaagaactggacgaagttttcagcaatatgcctgatttggaagaagaggaagaagaatggaacaggtacggaatatccggtggcgataacggttttgcccaaggggttacctacgacgaactaagctcc…	MEIVIVICLLIIIVLLLQDKIVIHKRSEQKPTQEKVNPNLPDIMGQPKPVRSLSVPNTANESQIAEPEINPDNLDIEYDENENVSIQIPQEELDEVFSNMPDLEEEEEEWNRYGISGGDNGFAQGVTYDELSSVGALLQKENLEQAQKETAVAIVQKLQGTELFSLLENSIEGASRKIAELLDSTLSSESDDGSSTLRKSDLGDFDIGEFV
fig|253.15.peg.4619	NODE_71_length_16937_cov_24.108461_9638_9189	Conjugative transposon protein TraB	atggaaaaagacaataagaaaaaagtcacgccggacattaacgaagaaatgatgatgaacctgatggtggacggcattaaaaaggacggtttgcagttaccgcctgaacctgccgaagagcaggtaaaggaagcggtaaaagacgaggtgcagcaggaagaattatcacaaagcaaacccgcacaacgggaaagaaaccgcacaaagaaaaaccttgacggaagctacggcgaacactttttgaaaacccattcgatgacaaaacggggcgataaaagcatttatatccggcaggaatatcacgaacggctttcccgtattgtacaggtcatcggtaaagatgccatacccctgtatgcttatctcgataacatactggagcatcattttgagatgttt…	MEKDNKKKVTPDINEEMMMNLMVDGIKKDGLQLPPEPAEEQVKEAVKDEVQQEELSQSKPAQRERNRTKKNLDGSYGEHFLKTHSMTKRGDKSIYIRQEYHERLSRIVQVIGKDAIPLYAYLDNILEHHFEMFEKAITDDFNEKFKPIF
fig|253.15.peg.4620	NODE_71_length_16937_cov_24.108461_10410_9643	Conjugative transposon protein TraA	atggacacaaaaaagaaacctctgtttgtcgccttttcttctcaaaaaggcggtgttggcaaaagcacatttaccacgcttgttgcaagcacgatgcactatcggttgggctacaacgtagccgtatttgatgcggattttccgcagcacagcttgatgaaaatgaaaacccgtgatttggcaatggtaatggaaaatgaggcgttgaaaaaactggcgtataagcagtttaccaccatcaacaaaaaagcctatcccattatgcagcacaaagcggatagcgtactcgatgcggcgcacgaatttgtaaacagttctcccgttccgcttgatgtgctgttcttcgacctgccgggaaccgtgaacacgcccggcatactgaaagcattggcgggaatg…	MDTKKKPLFVAFSSQKGGVGKSTFTTLVASTMHYRLGYNVAVFDADFPQHSLMKMKTRDLAMVMENEALKKLAYKQFTTINKKAYPIMQHKADSVLDAAHEFVNSSPVPLDVLFFDLPGTVNTPGILKALAGMHHIFTPITADRVVMESTLIFTQLLQDVIMKKGETSIQSINLFWNQVDGRESTPLYDVYNQLIAQLGLSLMQSQIKNSTRFRKESEADSKTVFRSTVMPPDERLMKACQLDLFISEFLNIIQL
fig|253.15.peg.4623	NODE_71_length_16937_cov_24.108461_11175_11612	hypothetical protein clusted with conjugative transposons, BF0131	atgaacgagaacagttacagaaaacagaataagggcggacggacacccaaaacagacccaagcatccatcgccacgttttccgtcttacggacgaagaaaacgccaaacttttgtcgctttttgaagcatcgggaatgcccaataaagcaaagtttatcatctccctgctgttcagtaaggaaatgaagtcagttaagattgacaaaggaacagttgatttctatatgcgattgacttcgtttcacagtcaatttcgctccgtaggtgtgaactataatcaggttgcgaagctactgtacaagcatttttccgagaaaaaagccgctgcattcctttacaaactggaaaaacaaacggctgaaatggcgatgctctgccaaaaaatcattcagcttact…	MNENSYRKQNKGGRTPKTDPSIHRHVFRLTDEENAKLLSLFEASGMPNKAKFIISLLFSKEMKSVKIDKGTVDFYMRLTSFHSQFRSVGVNYNQVAKLLYKHFSEKKAAAFLYKLEKQTAEMAMLCQKIIQLTEEFEEKHLKKQR
fig|253.15.peg.4624	NODE_71_length_16937_cov_24.108461_11615_12898	Putative conjugative transposon mobilization protein BF0132	atgatagcaaaaatcggaagaagtgaaaatctgtacggtgcattggcgtataataatctgaaagtggagaaagaaaacggacaaattctgtttaccaataagataatcgaaacgccaaacggagcatataccgtttctcaattaacccaatcttttgagccgtacctcatcgcaaatcgcaatacgcaatatcacaccttgcatatttcgctcaatcccgacccgaaagataaggtaagcgatgaccaatacagggaaatggcggaagaatatatgcgggaaatgggttacggcgaacagccttttgtagtcttcaaacacacggatattgaccgcagtcatatccatattgtatcggtctgcgtggacgaacagggcgtaaagatttcggataaattt…	MIAKIGRSENLYGALAYNNLKVEKENGQILFTNKIIETPNGAYTVSQLTQSFEPYLIANRNTQYHTLHISLNPDPKDKVSDDQYREMAEEYMREMGYGEQPFVVFKHTDIDRSHIHIVSVCVDEQGVKISDKFEKIRSMNVCRELERKHGLIPATDKERNQTDKVFRPVDYRAGDIKSQIASVIRHLPNYYQYQTLGEYNALLSLFNITAEKIEGELQGKMQQGLLYIPLNEKGERAGHPFKASLFGKNAGLPALELHFAKCKTALKDSPTKQTLKSAVTIALQSTNNEQAFKKQLGEQGINVVVRRNDAGRIYGMTFIDHNSKIVWNGSRLSKELSANTFNDYWNNNIKPDIKEPAVSQPKLSTSNDADLPAEEPHHLFDFLHTEKHEDGLIEALGGL…
